# Supplementary material for: Distinct patterns of microbial association across deep-sea corals from the Western Pacific Magellan Seamounts
Source: Microbiol Spectr. 2025 Dec 4;14(1):e02093-25. doi: 10.1128/spectrum.02093-25 (PMC12772408; doi:10.1128/spectrum.02093-25)
Supplement: Supplemental File S1 — Metadata of the coral samples. [file spectrum.02093-25-s0002.txt]

Sample	Source	Depth	Longitude	Latitude	Date	Taxonomy	Amplicon_Accession	Genome_Skimming_Data_Accession	Sequence_Platform_Amplicon	Sequence_Platform_Genome_Skimming	Metagenome_Assembler	Metagenome_Assembler_Parameter
JL300_B04	Coral	1421.4	148.720199	23.807872	18/8/2024	d__Eukaryota;k__Metazoa;p__Cnidaria;c__Anthozoa;sc__Octocorallia;o__Malacalcyonacea;f__Victorgorgiidae;g__Victorgorgia;s__	SRR33528683	na	Illumina NovaSeq 6000	na	na	na
JL300_B05	Coral	1068.8	148.728141	23.811367	18/8/2024	d__Eukaryota;k__Metazoa;p__Cnidaria;c__Anthozoa;sc__Octocorallia;o__Scleralcyonacea;f__Primnoidae;g__Calyptrophora;s__	SRR33528682	to be added	Illumina NovaSeq 6000	Illumina NovaSeq 6000	SPAdes v3.15.5	"--careful"
JL300_B21	Coral	1818.7	148.701693	23.799626	18/8/2024	d__Eukaryota;k__Metazoa;p__Cnidaria;c__Anthozoa;sc__Octocorallia;o__Scleralcyonacea;f__Primnoidae;g__Calyptrophora;s__	SRR33528671	SRR35144992	Illumina NovaSeq 6000	Illumina NovaSeq X Plus	SPAdes v4.0.0	"--meta -k 55,77,99,127"
JL300_W2L	Water	1075.7	148.7	23.812556	18/8/2024	na	SRR33528660	na	Illumina NovaSeq 6000	na	na	na
JL301_B08	Coral	2039	148.811377	23.81534	19/8/2024	d__Eukaryota;k__Metazoa;p__Cnidaria;c__Anthozoa;sc__Octocorallia;o__Scleralcyonacea;f__Primnoidae;g__Narella;s__Narella versluysi	SRR33528649	SRR35144991	Illumina NovaSeq 6000	Illumina NovaSeq X Plus	SPAdes v4.0.0	"--meta -k 55,77,99,127"
JL302_G2_2_6	Sediment	2002	148.811133	23.814124	20/8/2024	na	SRR33528640	na	Illumina NovaSeq 6000	na	na	na
JL303_B05	Coral	1428.5	148.749837	23.858999	22/8/2024	d__Eukaryota;k__Metazoa;p__Cnidaria;c__Anthozoa;sc__Octocorallia;o__Malacalcyonacea;f__Paramuriceidae;g__Paramuricea;s__	SRR33528626	na	Illumina NovaSeq 6000	na	na	na
JL303_B16	Coral	1428.5	148.749837	23.858999	22/8/2024	d__Eukaryota;k__Metazoa;p__Cnidaria;c__Anthozoa;sc__Hexacorallia;o__Antipatharia;f__Schizopathidae;g__Bathypathes;s__	SRR33528615	na	Illumina NovaSeq 6000	na	na	na
JL303_B26	Coral	1428.5	148.749837	23.858999	22/8/2024	d__Eukaryota;k__Metazoa;p__Cnidaria;c__Anthozoa;sc__Octocorallia;o__Malacalcyonacea;f__Paramuriceidae;g__Paramuricea;s__	SRR33528681	SRR35145000	Illumina NovaSeq 6000	Illumina NovaSeq X Plus	SPAdes v4.0.0	"--meta -k 55,77,99,127"
JL303_B27	Coral	1970.5	148.74248	23.868648	22/8/2024	d__Eukaryota;k__Metazoa;p__Cnidaria;c__Anthozoa;sc__Octocorallia;o__Scleralcyonacea;f__Coralliidae;g__Hemicorallium;s__	SRR33528616	SRR35144999	Illumina NovaSeq 6000	Illumina NovaSeq X Plus	SPAdes v4.0.0	"--meta -k 55,77,99,127"
JL303_B29	Coral	1428.5	148.749837	23.858999	22/8/2024	d__Eukaryota;k__Metazoa;p__Cnidaria;c__Anthozoa;sc__Hexacorallia;o__Antipatharia;f__Schizopathidae;g__Bathypathes;s__	SRR33528617	SRR35144998	Illumina NovaSeq 6000	Illumina NovaSeq X Plus	SPAdes v4.0.0	"--meta -k 55,77,99,127"
JL304_B04	Coral	3101	148.576579	23.524038	23/8/2024	d__Eukaryota;k__Metazoa;p__Cnidaria;c__Anthozoa;sc__Hexacorallia;o__Antipatharia;f__Schizopathidae;g__Bathypathes;s__	SRR33528679	SRR35144997	Illumina NovaSeq 6000	Illumina NovaSeq X Plus	SPAdes v4.0.0	"--meta -k 55,77,99,127"
JL304_B07	Coral	3065	148.577653	23.523271	23/8/2024	d__Eukaryota;k__Metazoa;p__Cnidaria;c__Anthozoa;sc__Octocorallia;o__Scleralcyonacea;f__Primnoidae;g__Narella;s__	SRR33528678	to be added	Illumina NovaSeq 6000	Illumina NovaSeq 6000	SPAdes v3.15.5	"--careful"
JL304_B13	Coral	3081	148.577474	23.523529	23/8/2024	d__Eukaryota;k__Metazoa;p__Cnidaria;c__Anthozoa;sc__Hexacorallia;o__Antipatharia;f__Cladopathidae;g__;s__	SRR33528680	na	Illumina NovaSeq 6000	na	na	na
JL304_G1_2_6	Sediment	2797	148.599627	23.513157	23/8/2024	na	SRR33528677	na	Illumina NovaSeq 6000	na	na	na
JL305_B08	Coral	1671	151.141113	20.481698	25/8/2024	d__Eukaryota;k__Metazoa;p__Cnidaria;c__Anthozoa;sc__Hexacorallia;o__Antipatharia;f__Schizopathidae;g__Parantipathes;s__	SRR33528676	SRR35144996	Illumina NovaSeq 6000	Illumina NovaSeq X Plus	SPAdes v4.0.0	"--meta -k 55,77,99,127"
JL305_B10	Coral	1678	151.140934	20.481838	25/8/2024	d__Eukaryota;k__Metazoa;p__Cnidaria;c__Anthozoa;sc__Hexacorallia;o__Antipatharia;f__Schizopathidae;g__Bathypathes;s__	SRR33528675	na	Illumina NovaSeq 6000	na	na	na
JL305_B13	Coral	1550	151.152148	20.474278	25/8/2024	d__Eukaryota;k__Metazoa;p__Cnidaria;c__Anthozoa;sc__Hexacorallia;o__Antipatharia;f__Cladopathidae;g__;s__	SRR33528674	na	Illumina NovaSeq 6000	na	na	na
JL305_G1_2_10	Sediment	1408	151.160954	20.470959	25/8/2024	na	SRR33528673	na	Illumina NovaSeq 6000	na	na	na
JL305_W2L	Water	1701	151.140039	20.482783	25/8/2024	na	SRR33528672	na	Illumina NovaSeq 6000	na	na	na
JL306_B04	Coral	2022	151.246468	20.487659	26/8/2024	d__Eukaryota;k__Metazoa;p__Cnidaria;c__Anthozoa;sc__Octocorallia;o__Scleralcyonacea;f__Coralliidae;g__Anthomastus;s__	SRR33528670	SRR35144995	Illumina NovaSeq 6000	Illumina NovaSeq X Plus	SPAdes v4.0.0	"--meta -k 55,77,99,127"
JL306_W2L	Water	na	151.2463	20.4873	26/8/2024	na	SRR33528669	na	Illumina NovaSeq 6000	na	na	na
JL307_B07	Coral	1743	151.179069	20.419299	27/8/2024	d__Eukaryota;k__Metazoa;p__Cnidaria;c__Anthozoa;sc__Hexacorallia;o__Antipatharia;f__Cladopathidae;g__;s__	SRR33528668	na	Illumina NovaSeq 6000	na	na	na
JL307_B09	Coral	1461	151.180339	20.429401	27/8/2024	d__Eukaryota;k__Metazoa;p__Cnidaria;c__Anthozoa;sc__Octocorallia;o__Scleralcyonacea;f__Primnoidae;g__;s__	SRR33528667	na	Illumina NovaSeq 6000	na	na	na
JL307_B11	Coral	1620	151.179753	20.423558	27/8/2024	d__Eukaryota;k__Metazoa;p__Cnidaria;c__Anthozoa;sc__Hexacorallia;o__Antipatharia;f__Schizopathidae;g__Parantipathes;s__	SRR33528666	to be added	Illumina NovaSeq 6000	Illumina NovaSeq 6000	SPAdes v3.15.5	"--careful"
JL307_B20	Coral	1716	151.176628	20.415761	27/8/2024	d__Eukaryota;k__Metazoa;p__Cnidaria;c__Anthozoa;sc__Octocorallia;o__Scleralcyonacea;f__Primnoidae;g__Narella;s__	SRR33528665	na	Illumina NovaSeq 6000	na	na	na
JL307_G1_0_5	Sediment	1428	151.182243	20.433537	27/8/2024	na	SRR33528662	na	Illumina NovaSeq 6000	na	na	na
JL307_G1_5_7	Sediment	1660	151.180225	20.422687	27/8/2024	na	SRR33528663	na	Illumina NovaSeq 6000	na	na	na
JL307_W2L	Water	1700	151.17638	20.415688	27/8/2024	na	SRR33528664	na	Illumina NovaSeq 6000	na	na	na
JL308_G5_0_2	Sediment	4685	152.745687	18.989408	28/8/2024	na	SRR33528661	na	Illumina NovaSeq 6000	na	na	na
JL308_G5_2_6	Sediment	4685	152.745687	18.989408	28/8/2024	na	SRR33528659	na	Illumina NovaSeq 6000	na	na	na
JL308_G7_0_2	Sediment	4677	152.72627	18.990409	28/8/2024	na	SRR33528657	na	Illumina NovaSeq 6000	na	na	na
JL308_G7_2_6	Sediment	4658	152.733252	18.98984	28/8/2024	na	SRR33528658	na	Illumina NovaSeq 6000	na	na	na
JL308_G8_0_2	Sediment	4677	152.72627	18.990409	28/8/2024	na	SRR33528656	na	Illumina NovaSeq 6000	na	na	na
JL308_G8_2_6	Sediment	4677	152.72627	18.990409	28/8/2024	na	SRR33528655	na	Illumina NovaSeq 6000	na	na	na
JL308_G9_0_6	Sediment	4704	152.721826	18.989455	28/8/2024	na	SRR33528654	na	Illumina NovaSeq 6000	na	na	na
JL309_G11_0_2	Sediment	5566	153.672705	19.090729	30/8/2024	na	SRR33528650	na	Illumina NovaSeq 6000	na	na	na
JL309_G11_2_6	Sediment	5566	153.672705	19.090729	30/8/2024	na	SRR33528651	na	Illumina NovaSeq 6000	na	na	na
JL309_G12_0_2	Sediment	5564	153.678532	19.090196	30/8/2024	na	SRR33528652	na	Illumina NovaSeq 6000	na	na	na
JL309_G12_2_6	Sediment	5564	153.678532	19.090196	30/8/2024	na	SRR33528653	na	Illumina NovaSeq 6000	na	na	na
JL309_G9_0_2	Sediment	5563	153.679134	19.09224	30/8/2024	na	SRR33528631	na	Illumina NovaSeq 6000	na	na	na
JL309_G9_2_6	Sediment	5563	153.679134	19.09224	30/8/2024	na	SRR33528648	na	Illumina NovaSeq 6000	na	na	na
JL310_G2_0_2	Sediment	5572	153.681738	19.09236	1/9/2024	na	SRR33528633	na	Illumina NovaSeq 6000	na	na	na
JL310_G2_2_6	Sediment	5572	153.681738	19.09236	1/9/2024	na	SRR33528634	na	Illumina NovaSeq 6000	na	na	na
JL310_G3_0_2	Sediment	5572	153.681738	19.09236	1/9/2024	na	SRR33528635	na	Illumina NovaSeq 6000	na	na	na
JL310_G3_2_4	Sediment	5572	153.681738	19.09236	1/9/2024	na	SRR33528636	na	Illumina NovaSeq 6000	na	na	na
JL310_G4_0_2	Sediment	5563	153.680436	19.092399	1/9/2024	na	SRR33528637	na	Illumina NovaSeq 6000	na	na	na
JL310_G4_2_4	Sediment	5563	153.680436	19.092399	1/9/2024	na	SRR33528638	na	Illumina NovaSeq 6000	na	na	na
JL310_G5_0_2	Sediment	5563	153.680436	19.092399	1/9/2024	na	SRR33528639	na	Illumina NovaSeq 6000	na	na	na
JL310_G5_2_6	Sediment	5563	153.680436	19.092399	1/9/2024	na	SRR33528641	na	Illumina NovaSeq 6000	na	na	na
JL310_G6_0_2	Sediment	5563	153.680436	19.092399	1/9/2024	na	SRR33528642	na	Illumina NovaSeq 6000	na	na	na
JL310_G6_2_4	Sediment	5563	153.680436	19.092399	1/9/2024	na	SRR33528643	na	Illumina NovaSeq 6000	na	na	na
JL310_G6_4_6	Sediment	5563	153.680436	19.092399	1/9/2024	na	SRR33528644	na	Illumina NovaSeq 6000	na	na	na
JL310_G7_0_2	Sediment	5564	153.677344	19.091976	1/9/2024	na	SRR33528620	na	Illumina NovaSeq 6000	na	na	na
JL310_G7_2_4	Sediment	5564	153.677344	19.091976	1/9/2024	na	SRR33528621	na	Illumina NovaSeq 6000	na	na	na
JL310_W1.5L	Water	5563	153.676986	19.093917	1/9/2024	na	SRR33528632	na	Illumina NovaSeq 6000	na	na	na
JL311_B01	Coral	1252	154.273926	16.999134	3/9/2024	d__Eukaryota;k__Metazoa;p__Cnidaria;c__Anthozoa;sc__Hexacorallia;o__Antipatharia;f__Schizopathidae;g__Bathypathes;s__	SRR33528645	SRR35144994	Illumina NovaSeq 6000	Illumina NovaSeq X Plus	SPAdes v4.0.0	"--meta -k 55,77,99,127"
JL311_W2L	Water	805	154.300228	16.997288	3/9/2024	na	SRR33528646	na	Illumina NovaSeq 6000	na	na	na
JL312_B19	Coral	1098	154.3562	17.0149	4/9/2024	d__Eukaryota;k__Metazoa;p__Cnidaria;c__Anthozoa;sc__Octocorallia;o__Malacalcyonacea;f__Paramuriceidae;g__Acanthogorgia;s__	SRR33528647	SRR35144993	Illumina NovaSeq 6000	Illumina NovaSeq X Plus	SPAdes v4.0.0	"--meta -k 55,77,99,127"
JL313_B01	Coral	1769	156.252686	13.971717	6/9/2024	d__Eukaryota;k__Metazoa;p__Cnidaria;c__Anthozoa;sc__Octocorallia;o__Scleralcyonacea;f__Chrysogorgiidae;g__Chrysogorgia;s__	SRR33528625	SRR35144990	Illumina NovaSeq 6000	Illumina NovaSeq X Plus	SPAdes v4.0.0	"--meta -k 55,77,99,127"
JL313_B05	Coral	1769	156.252702	13.971686	6/9/2024	d__Eukaryota;k__Metazoa;p__Cnidaria;c__Anthozoa;sc__Octocorallia;o__Scleralcyonacea;f__Primnoidae;g__Candidella;s__Candidella helminthophora	SRR33528627	SRR35144989	Illumina NovaSeq 6000	Illumina NovaSeq X Plus	SPAdes v4.0.0	"--meta -k 55,77,99,127"
JL314_W2L	Water	na	156.5386	12.6709	8/9/2024	na	SRR33528628	na	Illumina NovaSeq 6000	na	na	na
JL316_B01	Coral	1697	156.4068	12.2426	10/9/2024	d__Eukaryota;k__Metazoa;p__Cnidaria;c__Anthozoa;sc__Octocorallia;o__Scleralcyonacea;f__Keratoisididae;g__Keratoisis;s__	SRR33528629	to be added	Illumina NovaSeq 6000	Illumina NovaSeq 6000	SPAdes v3.15.5	"--careful"
JL316_B11	Coral	1859	156.4096	12.2423	10/9/2024	d__Eukaryota;k__Metazoa;p__Cnidaria;c__Anthozoa;sc__Octocorallia;o__Scleralcyonacea;f__Primnoidae;g__;s__	SRR33528630	SRR35145003	Illumina NovaSeq 6000	Illumina NovaSeq X Plus	SPAdes v4.0.0	"--meta -k 55,77,99,127"
JL316_B20	Coral	1813	156.4093	12.2302	10/9/2024	d__Eukaryota;k__Metazoa;p__Cnidaria;c__Anthozoa;sc__Octocorallia;o__Scleralcyonacea;f__Chrysogorgiidae;g__Chrysogorgia;s__	SRR33528624	SRR35145002	Illumina NovaSeq 6000	Illumina NovaSeq X Plus	SPAdes v4.0.0	"--meta -k 55,77,99,127"
JL317_B01	Coral	1849	156.4034	12.2256	10/9/2024	d__Eukaryota;k__Metazoa;p__Cnidaria;c__Anthozoa;sc__Hexacorallia;o__Antipatharia;f__Schizopathidae;g__;s__	SRR33528623	na	Illumina NovaSeq 6000	na	na	na
JL317_B03	Coral	1791	156.480273	12.61695	11/9/2024	d__Eukaryota;k__Metazoa;p__Cnidaria;c__Anthozoa;sc__Hexacorallia;o__Antipatharia;f__Schizopathidae;g__Bathypathes;s__	SRR33528622	SRR35145001	Illumina NovaSeq 6000	Illumina NovaSeq X Plus	SPAdes v4.0.0	"--meta -k 55,77,99,127"
JL317_B09	Coral	1858	156.483073	12.619232	11/9/2024	d__Eukaryota;k__Metazoa;p__Cnidaria;c__Anthozoa;sc__Octocorallia;o__Scleralcyonacea;f__Primnoidae;g__Narella;s__Narella versluysi	SRR33528619	to be added	Illumina NovaSeq 6000	Illumina NovaSeq 6000	SPAdes v3.15.5	"--careful"
JL317_W2L	Water	2024	156.50957	12.623247	11/9/2024	na	SRR33528618	na	Illumina NovaSeq 6000	na	na	na
