# Supplementary material for: Distinct patterns of microbial association across deep-sea corals from the Western Pacific Magellan Seamounts
Source: Microbiol Spectr. 2025 Dec 4;14(1):e02093-25. doi: 10.1128/spectrum.02093-25 (PMC12772408; doi:10.1128/spectrum.02093-25)
Supplement: Supplemental File S2 — The 28S rRNA gene sequences of the coral samples. [file spectrum.02093-25-s0003.txt]

>JL303_B16_28S
GTTAAAAAGTACGTGAAACCGTTAAAAGGGAAACGAATGGAGCTAGCAATGCACCCAGTGAGATTCAGCTGGTTGGTGGTTCGGCCACGATGTTTGCAGATCTGAATTGACTGCGGCTTTGTGGTCCGAACTCCCTGCCATCGCACTTCTCGCGGGTGCGCGTCAACATGGGTTGGGACCGGGTCTTAAAGGCAACGGCAAGGTAGGTCCGCACCTCCGGGTACGTACTGTTCTAGGCCGGCGCTCTCGCGGCCCGGGCCCGACCGAGGCGATGCAGCACATGCCTCTTGTGGCTGGGGTCCCGTTCTTCCGGTTGGTTGTCGACTGTGGTGGACTGCGTGCAGTGCACCGCTACTGCTGCCGGTCGCTTGGGCGGTGACTTCGCATCATGTGCTTAGGATGTTGGCGGTCATATGGCTTCATC
>JL317_B01_28S
GTTAAAAAGTACGTGAAACCGTTAAAAGGGAAACGAATGGAGCTAGCAATGCACCCAGTGAGATTCAGCCGGTTGGTGGCTGGGGCGCGCTGTTTGCAGATCAGAATTGACTGCGGCAGTGCGGTTCGAGCTCCCTGCCGTCGCACTTCTCGCGGGCGCGCGTCAACATGGGTTGGGACCGGGTCTTAAAGGCACCGGCAAGGTAGGTCCGTACCTCCGGGTACGTACTGTTCTAGGCCGACGTTCTCACGGCCCGGGCCCGACCGAGGCGATGCAGCACATGCCTCTTGTGGCTGGGGTCCCGTTCTTCCGGTTGGTTGTCGACTGTGGTGGACTGCGTGCAGTGCACCGCGACCGCTGCCGGTCGCTTGGGCGGTGACTTCGCATGATGTGCTTAGGATGTTGGCGGTCATATGGCTTCATC
>JL305_B08_28S
AGTTAAAAAGTACGTGAAACCGTTAAAAGGGAAACGAATGGAGCTAGCAATGCACCCAGTGAGATTCAGCCGGTTGGTGGCTCGGGCGCTCTGTTTGCAGATCTGAATTGACTGCGGGCGGTGTGGTTCGAGCTCCCTGCCGTCGCACTTCTCGCGGGCGCGCGTCAACATGGGTTGGGACCGGGTCTGAAAGGCACCGGCAAGGTAGGTCCGTACCTCCGGGTACGTACTGTTCTAGGCCGGCGTTCTCGCGGCCCGGGCCCGACCGAGGCGATGCAGCACATGCCTCTTGTGGCTGGGGTCCCGTTCTTCCGGTTGGTTGTCGACTGTGGTGGACTGCGTGCAGTGCACCGCGACTGCTGCCGGTCGCTGGGGCGGTGACTTCGCACGATGTGCTTAGGATGTTGGCGGTCATATGGCTTCATC
>JL311_B01_28S
AGTTAAAAAGTACGTGAAACCGTTAAAAGGGAAACGAATGGAGCTAGCAATGCACCCAGTGAGATTCAGCTGGTTGGTGGTTCGGCCACGATGTTTGCAGATCTGAATTGACTGCGGCTTTGTGGTCCGAACTCCCTGCCATCGCACTTCTCGCGGGTGCGCGTCAACATGGGTTGGGACCGGGTCTTAAAGGCAACGGCAAGGTAGGTCCGCACCTCCGGGTACGTACTGTTCTAGGCCGGCGCTCTCGCGGCCCGGGCCCGACCGAGGCGATGCAGCACATGCCTCTTGTGGCTGGGGTCCCGTTCTTCCGGTTGGTTGTCGACTGTGGTGGACTGCGTGCAGTGCACCGCTACTGCTGCCGGTCGCTTGGGCGGTGACTTCGCATCATGTGCTTAGGATGTTGGCGGTCATATGGCTTCATC
>JL304_B13_28S
GTGAAACCGTTAAAAGGGAAACGAATGGAGCTAGCAATGCACCCTGTGAGATTCAGCCGGTCGGTGGTCCGGGCGTGTGGTTTGCAGATCTGAATCGACTGTGGCCACGCGCTTCTGGCTTCCTGCCGTCGCACTTCCCGCGGGTGCGCGTCAACATGGGTTGGGACCGGGTCTGAAAGGCACCGGCAAGGTAGGTCCGCACCTTCGGGTTCGTACTGTTCTAGGCCGGCGTTTTCGCGGCCCGTGCCTGACCGAGGAGTTTGCAGCACATGCCTCGTTTGGCTGGGATCCCGTCCTGCCGGTTGGCTGTCGACTGTGGTGGACTGCGTGCAGTGCACCGCGACTGCAGCCGGTCGCTCGGGCGGTGACTTCGCACGATGTGCTTAGGATGTTGGCGGTC
>JL305_B10_28S
GTTAAAAAGTACGTGAAACCGTTAAAAGGGAAACGAATGGAGCTAGCAATGCACCCAGTGAGATTCAGCTGGTTGGTGATTCGGCCACGATGTTTGCAGATCTGAATTGACTGCGGCTTTGTGGTCCGAACTCCCTGCCATCGCACTTCTCGCGGGTGCGCGTCAACATGGGTTGGGACCGGGTCTTAAAGGCAACGGCAAGGTAGGTCCGCACCTCCGGGTACGTACTGTTCTAGGCCGGCGCTCTCGCGGCCCGGGCCCGACCGAGGCGATGCAGCACATGCCTCTTGTGGCTGGGGTCCCGTTCTTCCGGTTGGTTGTCGACTGTGGTGGACTGCGTGCAGTGCACCGCTACTGCTGCCGGTCGCTTGGGCGGTGACTTCGCATCATGTGCTTAGGATGTTGGCGGTCATATGGCTTCATCC
>JL305_B13_28S
GTGAAACCGTTAAAAGGGAAACGAATGGAGCTAGCAATGCACCCTGTGAGATTCAGCCGGTCGGTGGTCCGGGCGTGTGGTTTGCAGATCCGAAGCGACTGTGGCCACACGCTTCTGGCTTCCTGCCGTCGCACTTCCCGCGGGTGCGCGTCAACATGGGTTGGGACCGGGTCTGAAAGGCACTGGCAAGGTAGGTCCGCACCTTCGGGTTCGTACTGTTCTAGGCCGGCGTTTTCGCGGCCCGTGCCTGACCGAGGAGTTTGCAGCACATGCCTCGTTTGGCTGGGGTCCCGTCCTGCCGGTTGGCTGTCGACTGTGGTGGACTGCGTGCAGTGCACCGCGACTGCAGCCGGTCGCTTGGGCGGTGACTTCGCACGATGTGCTTAGGATGTTGGCGGTCATATGGCTTCATC
>JL307_B07_28S
GTGAAACCGTTAAAAGGGAAACGAATGGAGCTAGCAATGCACCCTGTGAGATTCAGCCGGTCGGTGGTCCGGGCGTGTGGTTTGCAGATCCGAATCGACTGTGGCCACACGCTTCTGGCTTCCTGCCGTCGCACTTCCCGCGGGTGCGCGTCAACATGGGTTGGGACCGGGTCTGAAAGGCACTGGCAAGGTAGGTCCGCACCTTCGGGTTCGTACTGTTCTAGGCCGGCGTTTTCGCGGCCCGTGCCTGACCGAGGAGTTTGCAGCACATGCCTCGTTTGGCTGGGGTCCCGTCCTGCCGGTTGGCTGTCGACTGTGGTGGACTGCGTGCAGTGCACCGCGACTGCAGCCGGTCGCTGGGCCGGTGACTTCGCAAGATGTGCTTAGGATGTTGGCGGTCATATGGCTTCAT
>JL303_B01_28S
GTTAAAAAGTACGTGAAACCGTTAAAAGGGAAACGAATGGAGCTAGCAATGCACCCAGTGAGATTCAGCTGGTTGGTGGTTCGGCCACGATGTTTGCAGATCTGAATTGACTGCGGCTTTGTGGTCCGAACTCCCTGCCATCGCACTTCTCGCGGGTGCGCGTCAACATGGGTTGGGACCGGGTCTTAAAGGCAACGGCAAGGTAGGTCCGCACCTCCGGGTACGTACTGTTCTAGGCCGGCGCTCTCGCGGCCCGGGCCCGACCGAGGCGATGCAGCACATGCCTCTTGTGGCTGGGGTCCCGTTCTTCCGGTTGGTTGTCGACTGTGGTGGACTGCGTGCAGTGCACCGCTACTGCTGCCGGTCGCTTGGGCGGTGACTTCGCATCATGTGCTTAGGATGTTGGCGGTCATATGGCTTCATCC
>JL303_B29_28S
GTTAAAAAGTACGTGAAACCGTTAAAAGGGAAACGAATGGAGCTAGCAATGCACCCAGTGAGATTCAGCTGGTTGGTGGTTCGGCCACGATGTTTGCAGATCTGAATTGACTGCGGCTTTGTGGTCCGAACTCCCTGCCATCGCACTTCTCGCGGGTGCGCGTCAACATGGGTTGGGACCGGGTCTTAAAGGCAACGGCAAGGTAGGTCCGCACCTCCGGGTACGTACTGTTCTAGGCCGGCGCTCTCGCGGCCCGGGCCCGACCGAGGCGATGCAGCACATGCCTCTTGTGGCTGGGGTCCCGTTCTTCCGGTTGGTTGTCGACTGTGGTGGACTGCGTGCAGTGCACCGCTACTGCTGCCGGTCGCTTGGGCGGTGACTTCGCATCATGTGCTTAGGATGTTGGCGGTCATATGGCTTCATCC
>JL317_B03_28S
GTTAAAAAGTACGTGAAACCGTTAAAAGGGAAACGAATGGAGCTAGCAATGCACCCAGTGAGATTCAGCTGGTTGGTGGTTCGGCCACGATGTTTGCAGATCTGAATTGACTGCGGCTTTGTGGTCCGAACTCCCTGCCATCGCACTTCTCGCGGGTGCGCGTCAACATGGGTTGGGACCGGGTCTTAAAGGCAACGGCAAGGTAGGTCCGCACCTCCGGGTACGTACTGTTCTAGGCCGGCGCTCTCGCGGCCCGGGCCCGACCGAGGCGATGCAGCACATGCCTCTTGTGGCTGGGGTCCCGTTCTTCCGGTTGGTTGTCGACTGTGGTGGACTGCGTGCAGTGCACCGCTACTGCTGCCGGTCGCTTGGGCGGTGACTTCGCATCATGTGCTTAGGATGTTGGCGGTCATATGGCTTCATCC
>JL304_B04_28S
GTTAAAAAGTACGTGAAACCGTTAAAAGGGAAACGAATGGAGCTAGCAATGCACCCAGTGAGATTCAGCTGGTTGGTGGTTCGGCCACGATGTTTGCAGATCTGAATTGACTGCGGCTTTGTGGTCCGAACTCCCTGCCATCGCACTTCTCGCGGGTGCGCGTCAACATGGGTTGGGACCGGGTCTTAAAGGCAACGGCAAGGTAGGTCCGCACCTCCGGGTACGTACTGTTCTAGGCCGGCGCTCTCGCGGCCCGGGCCCGACCGAGGCGATGCAGCACATGCCTCTTGTGGCTGGGGTCCCGTTCTTCCGGTTGGTTGTCGACTGTGGTGGACTGCGTGCAGTGCACCGCGACTGCTGCCGGTCGCTTGGGCGGTGACTTCGCATCATGTGCTTAGGATGTTGGCGGTCATATGGCTTCATCC
>JL307_B09_28S
GTTAAAAAGTGCGTGAAACCGCTGGAAGGGAAGCGAATGGAGTCGGCAATTCGCCTTGTCGGATTCAGCCGTCCAAGTAGCGCGTCGTGCTCGCTCTCGATCTTTCGAGACGGGCCCTGTGCGCGCGCGTTACGTGGTCGGTGCACTTCCGGCAGGCGAACGTCAACGTCGGTTTGCCGCCAGTCACAAAGCTGCAAGCACGGTAGGTCTCTCGGGATCGGTAAGGCTTGTACGCACATGGCTCGATGCAGACTGAGTTCTGGCGCAGCGCGTACCTCCCTTCGGGGCAGGCTGCTGTCTTTATCGTTGAATCGATCGCGCCGCTGGACGGACGGCTTTGCCTGTGCGTCGTGGTGCGGCCCATCAATCGATTGAGCAAACAGACACGACGCGCTGAGGACGTTGATCGCCTAGCGA
>JL300_B21_28S
GTTAAAAAGTGCGTGAAACCGCTGGAAGGGAAGCGAATGGAGTCGCCAATTCGCCTCGTCGGATTCAGCCGTCCCAGTAGCGCGTCGTGCTCGCTCTCGATCTTTCGAGACGGGCCTTGTGCGCGCGCGTTACGTGGTCGGTGCACTTCCGGCAGGCGAACGTCAACGTCGGTTTGCCGCCAGTCACAAAGCTGCAAGCACGGTAGGTCTCTCGGGATCGGTAAGGCTTGTACGCACATGGCTCGATGCAGACTGAGTTCTGACGCAGCGCGTACCTCCCTTCGGGGCAGGCTGCTCTCTTTATCGTTGAATCGGTCGCGCCGCTGGACGGACGGCTTTGCCTGTGCGTCGTGGTGCGGCCCATCAATCGATTGAGCAAACAGACACGACGCGCTGAGGACGTTGATCGCCCAGCGACTCCATC
>JL313_B01_28S
CGTGAAACCGTTGAAAGGGAAGCGAATGGAGTTAGCAATTCGCCTCGTCAGATTCAGTCTTTCGCGTGCCGTGACGCGCGCGCCCTCGATCCCTCGTGGACGAGGCGAGCGCGGACGCGGGACGTGCAAGGCGCACTTCTGGCGGGCGAGCGTCAACGTCAGTTGACCTCGAGTTAAAAGGCCGCGGGGAAGGTGGACCACCCTCACGGGCGGTCGTTACAGCCCCGCGCGCGAACCGCTCGAGGACTACTGTGGCGTGTGGCCGCGACGCGTGCCCGAAAGGGCTGGTGTCCTGTTCTGTTGATCCGGTTGTCGACCGTGGCGGACGGCACGCCTGTGCGCTCGAACCGCTGCCGGTCAACAGGGCGGTGTACACACACGACGCGTCGAGGACGTTGACGATCATACGGCTCCATC
>JL316_B20_28S
CGTGAAACCGTTGAAAGGGAAGCGAATGGAGTTAGCAATTCGCCTCGTCAGATTCAGTCTTTCGCGTGCCGTGACGCGCGCGCCCTCGATCCCCAGGGACGAGGCGAGCGCGGACGCGGGACGTGCAAGGCGCACTTCTGGCGGGCGAGCGTCAACGTCAGTTGACCTCGAGTTAAAAGGCCGCGGGGAAGGTGGATTGCCCTCACGGGCGGTTGTTAAGCCCCGCGCGCGTACCGCTCGAGGACTACTGAGGCGTGTGGCCGCGACGCGTGCCCGAAAGGGCTGGTGTCCTGTTCTGTTGATCCGGTTGTCGACCGCGGCGGACGGCACGCCTGTGCGCTCGAACCGCTGCCGGTCAACAGGGCGGTGTACACACACGACGCGTCGAGGACGTTGACGACCATACGGCTCCATC
>JL301_B08_28S
GTTAAAAAGTGCGTGAAACCGCTGGAAGGGAAGCGAATGGAGTCCGCAACACGCCTCGCCGGATTCAGCTGCTCCTGTTTCGCGTCGTACTCTGCCTCGATCTTTCTAGACGAGCCCTGTGCGATCGCGTGACGTGGGCGGTGCACTTCCGGCCGGCGAAAGTCAACGTCGGTTTGCCGCCAGAGTTAAAAAGCTGCGAGCACGGTAGGTCCGTCCGCGGATCGGTAAGGCTTGTACGCACATATGACTCGCTGCAGACCGACTTCTGCCGCAGCGCGTACCTCTCTTCGGGGAAGGCTGCTGTCTTTATCGTTGAATCGGTATGATGTCACTGGACGGACGGCTTTGCCTGTGCGTCGGCGTGCTGCCGTTCAAACGATGAGGCAAACAGACACGACGCGCTGAGGACGTTGACCGCCCGGCGACTCCATC
>JL312_B19_28S
AGTTAAAAAGTACGTGAAACCGTTGAAAGGGAAGCGAATGGAGTTAGCAATTCGCCCTGCCAGATTCAGTTGCTCGCACGTCGCGACGTACGCGCTCTCGATCCGCATGGACGAGACGTGTGCGGATGCGACGTGCGGTCTGCGCACTTCTGGCGAGCGAGCGTCAGCGTCGGTTGTCGACGGGCGACAAGGACGCGGGGAAGGTGCGCCGGCCTTCGCGGCCGGTTGTTATAGCCCCGCGATCGCATAGCTCGACGGCGACCGTGGCTCTGCGACGCGTGCCTGGCTGGCGACTCGAACGATCGGTCCGGCATGTCGACCGTGGCGGACGGCACGCCTGTGCGCTCGAACTGCTGCCGGCCGATCGGACGATGTTCGCACACTACGCGTCGAGGATGCTGACGGCCATACGG
>JL316_B11_28S
GTTAAAAAGTGCGTGAAACCGCTGGAAGGGAAGCGAATGGAGTTCGCAACGCGCCTTGTCGGATTCAGCTGCTCCTGTTTCGCGTCGTGCTCTGCCTCGATCTTTCTTAGACGAGCCTTGTGCGGTCGCGTGACGTGAGCGGTGCACTTCCGGCCGGCGAAAGTCAACGTCGGTTTGCCGCCAGAGTTAAAAAGCTGCGAGCACGGTAGGTCCGTCCGGATCGGTAAGGCTTGTATGCACATATGACTCTCTGCAGACCGAGTTCTGCCGCAGCGCGTACCTCTCTTCGGGGCAGGCTGCTGTCTTCATCGTTGAGTCGGAATAATGTCACTGGACGGACGGCTTTGCCTGTGCGTCGGCGTGCGGCCGTTCAAACGATGAGGCAAACAGACACGACGCGCTGAGGACGTTGACCGCCCGGCGACTCCATC
>JL300_B04_28S
AGTTAAAAAGTACGTGAAACCGTTGAAAGGGAAGCGAATGGAGTTAGCAATTCGCCCTGCCAGATTCAGTTGCTCGCGCTTCGCGACGTGCGCGCTCTCGATCCGCATGGACGAGACGTGTGCGGGTGCGTTGTGCGGACGGCGCACTTCTGGCGAGCGAGCGTCAGCGTCGGTTGTCGGCGGGCGACAAGGATGCAAGGAAGGTGGACTGGTCTTACGACCGGTTGTTAAGCCTTGTGCTCGTATAGCTCGACGGCGACCGTGGCTCTGCGACGCGTGCCTGGCTGGTGACCCGAACGTTCGGTCCGGCATGTCGACCGCAGCGGACGGCACGCCTGTGCGCTCAAACTGCTGCCGGCCGATCGGATGGTGTTCGCACACCACGCGTCTAAGATGCTGAC
>JL302_B05_28S
GTTAAAAAGTACGTGAAACCGTTGAAAGGGAAGCGAATGGAGTTAGCAATTCGCCCCGCCAGATTCAGTTGCTCGCACGTCGCGACGTGCGCGCTCTCGATCCGCATGGACGAGACGTGTGCGGGTGCGACGTGCGGTCTGCGCACTTCTGGCGAGCGAGCGTCAGCGTCGGTTGTCGACGGGCGACAAGGACGCGGGGAAGGTGGGCTGGCCTTCACGGCCGGTTGTTACAGCCCCGTGCTCGCATAGCTCGACGGCGACCGTGGCTCGGCGACGCGTGCCTGGCTGGTGACTCGAACGATCGGTCCGGCATGTCGACCGTGGCGGACGGCACGCCTGTGCGCTCAAACCGCTGCCGGTCGATCGGACGGTGTTCACACACTACGCGTCAAAGATGCTGACGGCCATACGGC
>JL307_B20_28S
CGTGAAACCGCTGGAATGGAAGCGAATGGAGTTCGCAACACGCCTTGTCGGATTCAGCTGCTCCTGTTTCGCGTCGCGCTCTGCCTCGATCTTTTCGTAGACGAGCCTTGTGCGGTCGCGTGACGTGGGCGGTGCACTTCCGGCCGGCGAAAGTCAACGTCGGTTTGCCGCCAGAGTTAAAAAGCTGCGAGCACGGTAGGTCCTTCCGGATCGGTAAGGCTTGTATGCACATATGACTCGCTGCAGACCGAGTTCTGCCGCAGCGCGTACCTCCCTTCGGGGCAGGCTGCTGTCTTTATCGTTGAATCGGTATCATGTCTCTGGACGGACGGCTTTGCCTGTGCGTCGGCGTGCGGCCGTTCAAACGATGAGGCTAACAGACACGACGCGCTGAGGACGTTGACCGCCCGG
>JL303_B27_28S
GTGAAACCGTTGAAAGGGAAGCGAATGGAGTTAGCAATTCGCCCCGCCAGATTCAGTCTTCGGCGCACCGCGCGGCGCCCGACCTCGATCTACATAGACGAGGCGGACGCGAGCGCGGCGCGACGGTGGCGCACTTCCGGCGGGCGAGCGTCAACGACGGTTGACTGCCGGCTAGAAGGCCGCGGGGAAGGTGGATCCGCCTACGGGCGGGTTGTTAAAGCCCCGCGATCGCATAGCCAGCGGGCGACCGTGGCAAAGCGCCGCGACGCGTGCCTCGTCCTCAGGGACGGGGCTGGTGTCCTGTTCGGTTGGTCCGGCTGTCGACTGTGGCGGACGGCTCGCCAGTGCGCTCGAACTGCTGCCGGTCAACAGGGCGGTGACGACACACGACGCGTCGAGGTCGTTGACGACCATACGGCTCTATCC
>JL303_B26_28S
GTTAAAAAGTACGTGAAACCGTTGAAAGGGAAGCGAATGGAGTTAGCAATTCGCCCCGCCAGATTCAGTTGCTCGCACGTCGCGACGTGCGCGCTCTCGATCCGCATGGACGAGACGTGTGCGGGTGCGACGTGCGGTCTGCGCACTTCTGGCGAGCGAGCGTCAGCGTCGGTTGTCGACGGGCGACAAGGACGCGGGGAAGGTGGGCTGGCCTTCACGGCCGGTTGTTACAGCCCCGTGCTCGCATAGCTCGACGGCGACCGTGGCTCGGCGACGCGTGCCTGGCTGGTGACTCGAACGATCGGTCCGGCATGTCGACCGTGGCGGACGGCACGCCTGTGCGCTCAAACCGCTGCCGGTCGATCGGACGGTGTTCACACACTACGCGTCAAAGATGCTGACGGCCATACGGCTCCATCC
>JL306_B04_28S
GTGAAACCGTTGAAAGGGAAGCGAATGGAGTTAGCAATTCGCCACGCCAGATTCAGCCATTGGCGCGCCACGCGGCGCCCGAACTCGATCTTTGTAGACGAGGCGGGCGCGGGCGTGGCGCGCCGGTGGCGCACTTCCGGCGGGTGAGCGTCAACGACGGTTGGCTGCCAACTAGAAGGCCGCGGGGAAGGTGGATCCGTCTTCGGGCGGGTTGTTACAGCCCCGCGATCGTATGGTTGGCGGGCGACCGTGGTAATAAAGCGCCGCGACGCGTGCCCATTAGGGCTGGTGTCCTGTTCTGTTGGTCCGGCTGTCGACTGCGGCGGACGGCTCGCCAGTGCGCTCGAACTGCTGCCGGTCAACAGGGCGGTGACTACACACGACGCGTCGAGGTCGTTGACGACCATACGGCTCTATCC
>JL313_B05_28S
TTAAAAAGTGCGTGAAACCGCTGGAAGGGAAGCGAATGGAGTTCGCAATTCGTCTTGTCGGATTCAGCTGCTCGTGTATCGCGTCGTGCTCTGCCTCGATCTTTCTAGACGAGCCCTGTGCGGTCGCGTTACGTGGGCGGTGCACTTCCGGCCGGCGAAAGTCAACGTCGGTTTGCCGACAGAGTTAAAACGCTGCAAGAACGGTAGGTCCCTCGGGACCGGTAAGTCTTGTGTGCACATATGACTCGCTGCAGACCGAGTTCTGCCGCAGCGCGTACCTCCCTTCGGGGCAGGCTGCTGTCTTTATCGTTGAATCGGTATTATGTCACTGGACGGACGGCTTTGCCTGTGCGTCGGGGTGCGGCCGTTCAAACGACGAGGCAAACAGACACGACGCGCTGAGGACGTTGACCTCCCGGCGACTCCATCC
