# Supplementary material for: Distinct patterns of microbial association across deep-sea corals from the Western Pacific Magellan Seamounts
Source: Microbiol Spectr. 2025 Dec 4;14(1):e02093-25. doi: 10.1128/spectrum.02093-25 (PMC12772408; doi:10.1128/spectrum.02093-25)
Supplement: Supplemental File S3 — The Cytochrome c oxidase subunit I (COI) gene sequences of the coral samples. [file spectrum.02093-25-s0004.txt]

>JL303_B27_COI
AACCAGAATAGGTGCTGGAATAAAATTGGGTCCCCTCCTCCCGCAGGATCAAAGAATGTTGTATTAAAATTTCTATCTGTTAATAACATTGTAATTGCACCCGCTAATACTGGAAGAGATAATAATAACAGTATAGTGGTAACTAGTACAGACCATACGAATAGGGGTAATCTATGCATACTCATACCAGGAATTCTCATGTTAATTATAGTAGTTATAAAGTTAATAGAACTTAAAATGGAAGATAGCCCAGCTAGGTGTAAACTGAATATGGCCATGTCCACGGCTCCCCCCGAATGGGCCTGAACACTTGCTAATGGGGGATAAATGGTCCAACCTGTACCTGCCCCTTGTTCCACAAACATAGAACCAGTCAATAGTATTAGAGAAGGCGGTAATAACCAAAAACTAATATTGTTTAATCTGGGAAAGGCCATATCGGGTGCACCAATCATAATTGGCACAAACCAATTTCCGAATCCCCCAATCATTACTGGCATTACCAGGAAGAAAATCATTAATAAAGCATGTGCTGTTACAATCACATTATATAGATGATCATCTCCTAACATACTGCCCGGAGCTGACAGTTCTAGCCGTATTAACATACTCGAAGCTGTCCCCGCCATTCCGGAAAAAGCTCCAAATAGTAA
>JL313_B01_COI
AACCAGAATAAGTGCTGGAATAAAATCGGATCTCCCCCTCCTGCAGGGTCAAAGAATGTTGTATTAAAATTCCTATCTGTCAACAACATTGTGATTGCGCCCGCTAATACTGGTAAAGATAATAATAACAATACAGTAGTAACTAATACAGACCAGACGAATAGAGGTAATCTATGCATACTCATACCAGGAACCCTCATGTTAATTATTGTAGTTATAAAGTTAATAGAACTTAAAATGGAAGATACCCCAGCTAGATGTAAACTGAATATGGCCATGTCCACTGCTCCCCCTGAATGAGCTTGAATACTTGCTAATGGGGGATAAATGGTCCAGCCTGTACCTGCCCCTTGTTCCACAAACATAGAACCAACCAATAGTAGTAGAGAAGGCGGTAATAACCAGAAACTGATATTGTTTAATCTAGGAAAAGCCATATCAGGTGCACCAATCATAATTGGTACAAACCAATTTCCGAATCCCCCAATCAGTACTGGCATTACCAGGAAGAAAATCATTAATAAAGCATGTGATGTTACAATCACATTATATAGATGATCATCTCCTAACATACTACCTGGAGCTGACAGTTCTAGCCGTATTAACATACTCGAAGCTGTCCCCGCCATTCCAGAAAAAGCTCCAAATAGTAA
>JL303_B26_COI
AACCAAAATAAGTGCTGGAATAAAATAGGATCTCCTCCTCCCGCAGGGTCAAAAAATGTTGTATTAAAATTCCTGTCTGTCAACAACATTGTAATTGCACCAGCTAACACTGGTAAAGATAATAACAACAGTATTGTAGTAATTAATACAGACCATACGAATAGAGGTAATCTATGCATACTCATACCAGGAACCCTCATATTAATAATCGTAGTTATAAAGTTAATAGAACTTAAAATGGAAGATACTCCAGCTAGATGTAAACTAAATATAGCCATATCCACTGCTCCCCCCGAATGGGCTTGAATGCTTGATAGTGGGGGATAAACGGTCCAACCGGTTCCTGCCCCTTGTTCCACAAACATAGAACCAGCCAATAGTATTAAAGAAGGCGGTAATAACCAGAAACTAATATTGTTCAATCTAGGAAAGGCCATATCGGGCGCCCCAATCATAATTGGCACAAACCAATTTCCGAATCCGCCAATCATTACTGGCATTACCAGGAAGAAAATCATTAATAAAGCATGAGATGTTACAACCACATTATATAAATGATCATCTCCTAACATACTACCTGGGGCTGACAGTTCTAGCCGTATCAACATACTTGAAGCTGTCCCCACCATCCCAGAAAAAGCACCAAATAGTAA
>JL306_B04_COI
AACCAGAATAAGTGCTGGGATAAAATTGGGTCTCCCCCTCCCACAGGATCAAAGAATGTTGTATTAAAATTTCTATCTGTCAATAACATTGTAATTGCACCCGCTAATACTGGTAAAGATAATAATAACAATATAGTAGTAATTAATACAGACCATACGAATAGAGGTAATCTATGCATACCCATACCGGGAATTCTCACGTTAATTATAGTAGTGATAAATTTCATAGAACTTAAAATGGAGGATACCCAGCTAGATGTAAACTGAATATGGCCACGTCTACGGCTCCCCCTTGAACACTTGCTAATGGGGGATAAATGGTCCAACCTGAACCTGCCCCTTGTTCCACAAACATAGAACCAGTCAATAGTATTAGAGAAGGCAGCAATAACCAGAAACTAATATTGTTTAATCTAGGAAAGGCCATATCGAGTGCACCAATTATAATTGGCACAAACCAATTTCCAAATCCCCCAAACATTACTGGCATTACCAAGATGAAAATCATTAATACAATCACGTTATATATATGATCATCTCCTAACATACTACCTGGAGCTGACAGTTCTAGCCGTATTGACATGCTCAAAGCTGTCCCCGCCATTCCGGAAAAAGCTCCAAATAGTAA
>JL312_B19_COI
AACCAAAATAAGTGCTGGAACAAAATAGGATCTCCTCCTCCCGCAGGGTCAAAAAATGTTGTATTAAAATTCCTGTCTGTTAACAACATTGTAATTGCACCAGCTAACACTGGTAAAGATAATAATAACAATATTGTAGTAATTAATACAGACCATACGAATAGAGGTAATCTATGCATACTCATACCAGAAACCCTCATGTTAATAATCGTAGTTATAAAGTTAATAGAACTTAAAATGGAAGATACACCAGCTAGATGTAAACTAAATATAGCCATATCCACTGCTCCCCCCGAATGGGCTTGAATGCTTGATAGTGGGGGATAAACGGTCCAGCCTGTTCCTGCCCCTTGTTCCACAAACATCGAACCAGCCAATAGTATTAGAGAAGGTGGTAATAACCAAAAACTTATATTGTTCAATCTAGGAAAGGCCATATCGGGCGCCCCAATCATAATTGGCACAAACCAATTTCCGAATCCCCCAATCATTACTGGCATTACCAGGAAGAAAATCATTAATAAAGCATGTGATGTTACAACCACATTATATAGATGATCATCTCCTAACATACTACCTGGGGCTGACAGTTCTAGCCGTATTAACATACTTGAAGCTGTCCCCGCCATCCCAGAAAAAGCACCAAATATTAA
>JL300_B21_COI
ACCAGAATAAGTGCTGGAATAAAATAGGATCTCCCCCTCCTGCAGGGTCAAAGAATGTTGTATTAAAATTCCTATCTGTCAACAACATTGTGATTGCCCCCGCTAATACTGGTAAAGATAATAATAACAATATAGTAGTAACTAATATAGACCAGACGAATAGAGGTAATCTATGCATAGTCATACCAGGAACCCTCATGTTAATTATAGTAGTTATAAAATTAATAGAACTTAAAATGGAAGATACCCCAGCTAGATGTAAACTGAATATGGCCATGTCCACTGCTCCCCCTGAATGAGCTTGAATACTTGCTAATGGGGGATAAATGGTCCAGCCTGTACCTGCCCCCTGTTCCACAAACATAGAACCAACCAATAGTATTAGAGAAGGCGGTAATAACCAGAAACTGATATTGTTTAATCTAGGAAAAGCCATATCAGGTGCACCAATCATAATTGGTACAAACCAATTTCCGAATCCCCCGATCATTACTGGCATTACCAGGAAGAAAATCATTAATAAAGCATGTGATGTTACAATCACATTATATAGATGATCATCTCCTAACATACTACCTGGAGCCGACAGCTCTAGCCTTATTAACATACTCGAAGCTGTCCCCGCCATTCCAGAAAAAGCTCCAAATAGTAAA
>JL316_B20_COI
ACCAGAATAAGTGCTGGAATAAAATAGGATCTCCCCCTCCTGCAGGGTCAAAGAATGTTGTATTAAAATTCCTATCTGTCAACAACATTGTGATTGCGCCCGCTAATACTGGTAAAGATAATAATAACAATATAGTAGTAACTAATACAGACCAGACGAATAGAGGTAATCTATGCATACTCATACCAGGAACCCTCATGTTAATTATTGTAGTTATAAAGTTAATAGAACTTAAAATGGAAGATACCCCAGCTAGATGTAAACTGAATATGGCCATGTCCACTGCTCCCCCTGAATGAGCTTGAATACTTGCTAATGGGGGATAAATGGTCCAGCCTGTACCTGCCCCTTGTTCCACAAACATAGAACCAGCCAATAGTAGTAGAGAAGGCGGTAATAACCAGAAACTAATATTGTTTAATCTAGGAAAAGCCATATCAGGTGCACCAATCATAATTGGTACAAACCAATTTCCGAATCCCCCAATCAGTACTGGCATTACCAGGAAGAAAATCATTAATAAAGCATGTGATGTTACAATCACATTATATAGATGATCATCTCCTAACATACTACCTGGAGCTGACAGTTCTAGCCGTATTAACATACTCGAAGCTGTCCCCGCCATTCCAGAAAAAGCTCCAAATAGTAAA
>JL301_B08_COI
ACCAGAATAAGTGCTGGAATAAAATAGGATCTCCCCCTCCTGCAGGGTCAAAGAATGTTGTATTAAAATTCCTATCTGTCAATAACATTGTAATTGCCCCCGCTAATACTGGTAAAGATAATAATAACAATATAGTAGTAACTAATACAGACCAGACGAATAGAGGTAATCTATGCATAGTCATACCAGGAACCCTCATGTTAATTATAGTAGTTATAAAATTAATAGAACTTAAAATGGAAGATACCCCAGCTAGATGTAAACTGAATATGGCCATGTCCACTGCTCCCCCTGAATGAGCTTGAATACTTGCTAATGGGGGATAAACGGTCCAGCCTGTACCTGCCCCTTGTTCCACAAACATAGAACCAACCAATAGTATTAGAGAAGGCGGTAATAACCAGAAACTGATATTGTTTAATCTAGGAAAAGCCATATCAGGTGCACCAATCATAATTGGCACAAACCAATTTCCGAATCCCCCGATCATTACTGGCATTACCAGGAAGAAAATCATTAATAAAGCATGTGATGTTACAACCACATTATATAGATGATCATCTCCTAACATACTACCTGGAGCTGACAGCTCTAGCCGTATTAACATACTCGAAGCTGTCCCCGCCATTCCAGAAAAAGCCCCAAATAGTAAA
>JL313_B05_COI
ACCAGAATAAGTGCTGGAATAAAATAGGATCTCCCCCTCCTGCAGGGTCAAAGAATGTTGTATTAAAATTCCTATCTGTCAATAACATTGTGATTGCCCCCGCTAATACTGGTAAAGATAATAATAACAATATAGTAGTAACTAATACAGACCAGACGAATAGAGGTAATCTATGCATAGTCATACCAGGAACCCTCATGTTAATTATAGTAGTTATAAAATTAATAGAACTTAAAATGGAAGATAACCCAGCTAGATGTAAACTGAATATGGCCATGTCCACTGCTCCCCCTGAATGAGCTTGAATACTTGCTAATGGGGGATAAACGGTCCAGCCTGTACCTGCCCCTTGTTCCACAAACATAGAACCAACCAATAGTATTAGAGAAGGCGGTAATAACCAGAAACTGATATTGTTTAATCTAGGAAAAGCCATATCAGGTGCACCAATCATAATCGGTACAAACCAATTTCCGAATCCCCCGATCATTACTGGCATTACCAGGAAGAAAATCATTAATAAAGCATGTGATGTTACAACCACATTATATAGATGATCATCTCCTAACATACTACCTGGAGCTGACAGCTCTAGCCGTATTAACATACTCGAAGCTGTCCCCGCCATTCCAGAAAAAGCCCCAAATAGTAAA
>JL316_B11_COI
ACCAGAATAAGTGCTGGAATAAAATAGGATCTCCCCCTCCTGCAGGGTCAAAGAATGTTGTATTAAAATTCCTATCTGTCAATAACATTGTGATTGCCCCCGCTAATACTGGTAAAGATAATAATAACAATATAGTAGTAACTAATACAGACCAGACGAATAGAGGTAATCTATGCATAGTCATACCAGGAACCCTCATGTTAATTATAGTAGTTATAAAATTAATAGAACTTAAAATGGAAGATACCCCAGCTAGATGTAAACTGAATATGGCCATGTCCACTGCTCCCCCTGAATGAGCTTGAATACTTGCTAATGGGGGATAAACGGTCCAGCCTGTACCTGCCCCTTGTTCCACAAACATAGAACCAACCAATAGTATTAGAGAAGGCGGTAATAACCAGAAACTGATATTGTTTAATCTAGGAAAAGCCATATCAGGTGCACCAATCATAATTGGTACAAACCAATTTCCGAATCCCCCGATCATTACTGGCATTACCAGGAAGAAAATCATTAATAAAGCATGTGATGTTACAACCACATTATATAGATGATCATCTCCTAACATACTACCTGGAGCTGACAGCTCTAGCCGTATTAACATACTCGAAGCTGTCCCCGCCATTCCAGAAAAAGCCCCAAATAGTAAA
>JL300_B04_COI
ACCAAAATAAGTGCTGGAATAAAATCGGATCTCCTCCTCCCGCAGGGTCAAAGAATGTTGTATTAAAATTTCTATCTGTCAATAACATTGTAATTGCACCAGCTAACACTGGTAAAGATAATAATAACAATATTGTAGTAATTAATACAGACCATACGAATAGAGGTAATCTATGCATACTCATACCAGGAACCCTCATGTTAATTATAGTAGTTATAAAATTGATAGAACTTAAAATGGAAGATACACCAGCTAGATGTAAACTAAATATAGCCATATCCACTGCTCCCCCTGAATGGGCTTGAATGCTTGATAGTGGGGGATAAACGGTCCAGCCTGTACCTGCCCCTTGTTCCACAAACATAGAACCAACCAATAGTATTAGAGAAGGTGGTAATAACCAGAAACTGATATTGTTTAATCTAGGAAAGGCCATATCGGGCGCACCAATCATAATTGGCACAAACCAATTTCCGAATCCTCCGATCATTACTGGCATTACCAGGAAGAAAATCATTAATAAAGCATGTGATGTTACAACCACATTATATAGATGATCATCTCCTAACATACTACCTGGGGCTGACAGTTCTAGCCGTATTAACATACTTGAAGCTGTCCCCGCCATCCCAGAAAAAGCACCAAATAGTAAA
>JL317_B09_COI
AACCAGAATAAGTGCTGGAATAAAATAGGATCTCCCCCTCCTGCAGGGTCAAAGAATGTTGTATTAAAATTCCTATCTGTCAATAACATTGTAATTGCCCCCGCTAATACTGGTAAAGATAATAATAACAATATAGTAGTAACTAATACAGACCAGACGAATAGAGGTAATCTATGCATAGTCATACCAGGAACCCTCATGTTAATTATAGTAGTTATAAAATTAATAGAACTTAAAATGGAAGATACCCCAGCTAGATGTAAACTGAATATGGCCATGTCCACTGCTCCCCCTGAATGAGCTTGAATACTTGCTAATGGGGGATAAACGGTCCAGCCTGTACCTGCCCCTTGTTCCACAAACATAGAACCAACCAATAGTATTAGAGAAGGCGGTAATAACCAGAAACTGATATTGTTTAATCTAGGAAAAGCCATATCAGGTGCACCAATCATAATTGGCACAAACCAATTTCCGAATCCCCCGATCATTACTGGCATTACCAGGAAGAAAATCATTAATAAAGCATGTGATGTTACAACCACATTATATAGATGATCATCTCCTAACATACTACCTGGAGCTGACAGCTCTAGCCGTATTAACATACTCGAAGCTGTCCCCGCCATTCCAGAAAAAGCCCCAAATAGTAA
>JL316_B01_COI
AACCAGAATAAGTGCTGGAATAAAATAGGATCTCCCCCTCCTGCAGGGTCAAAGAATGTTGTATTAAAATTCCTATCTGTCAATAACATTGTAATTGCACCCGCTAATACTGGTAAAGATAATAATAACAATATAGTAGTAACTAATACAGACCATACGAATAGAGGTAATCTATGCATACTCATACCAGGAACCCTCATGTTAATTATAGTAGTTATAAAGTTAATAGAACTTAAAATGGAAGATACCCCAGCTAGATGTAAACTGAATATGGCCATGTCCACTGCTCCCCCTGAATGAGCTTGAATACTTGCTAATGGGGGATAAATGGTCCAGCCGGTACCTGCCCCTTGTTCCACAAACATAGAACCAACCAATAGTATTAGAGAAGGCGGTAATAACCAGAAACTGATATTGTTTAATCTAGGAAAAGCCATATCAGGTGCACCAATCATAATTGGCACAAACCAATTTCCGAATCCCCCAATCATTACTGGCATTACCAGGAAGAAAATCATTAATAAAGCATGTGATGTTACAACCACATTATATAGATGATCATCTCCTAACATACTACCCGGAGCTGACAGTTCTAACCGTATTAACATACTCGAAGCTGTCCCCGCCATTCCAGAAAAAGCTCCAAATAGTAA
>JL304_B36_COI
AACCAGAATAAGTGCTGGAATAAAATAGGATCTCCCCCTCCTGCAGGGTCAAAGAATGTTGTATTAAAATTCCTATCTGTCAATAACATTGTAATTGCCCCCGCTAATACTGGTAAAGATAATAATAACAATATAGTAGTAACTAATACAGACCAGACGAATAGAGGTAATCTATGCATAGTCATACCAGGAACCCTCATGTTAATTATAGTAGTTATAAAATTAATAGAACTTAAAATGGAAGATACCCCAGCTAGATGTAAACTGAATATGGCCATGTCCACTGCTCCCCCTGAATGAGCTTGAATACTTGCTAATGGGGGATAAACGGTCCAGCCTGTACCTGCCCCTTGTTCCACAAACATAGAACCAACCAATAGTATTAGAGAAGGCGGTAATAACCAGAAACTGATATTGTTTAATCTAGGAAAAGCCATATCAGGTGCACCAATCATAATTGGTACAAACCAATTTCCGAATCCCCCGATCATTACTGGCATTACCAGGAAGAAAATCATTAATAAAGCATGTGATGTCACAACCACATTATATAGATGATCATCTCCTAACATACTACCTGGAGCTGACAGCTCTAGCCGTATTAACATACTCGAAGCTGTCCCCGCCATTCCAGAAAAAGCCCCAAATAGTAA
>JL302_B32_COI
AACCAAAATAAGTGCTGGAATAAAATAGGATCTCCTCCTCCCGCAGGGTCAAAGAATGTTGTATTAAAATTTCTATCTGTCAACAACATTGTAATTGCACCAGCTAACACTGGTAAAGATAATAATAACAATATTGTAGTAATTAATATAGACCATACAAATAGAGGTAATCTATGCATACTCATACCAGGAACCCTCATGTTAATTATAGTAGTTATAAAGTTGACAGAACTTAAAATGGAAGATATACCAGCTAGATGTAAACTAAATATAGCCATATCCACTGCTCCCCCTGAATGGGCTTGAATGCTTGCTAGTGGGGGATAAATAGTCCAGCCTGTACCTGCCCCTTGTTCCACAAACATTGAACCAGCCAATAGTATTAGAGAAGGTGGTAATAACCAGAAACTGATATTGTTTAATCTAGGAAAGGCCATATCGGGCGCACCAATCATAATTGGCACAAACCAATTTCCGAATCCCCCAATCATTACTGGCATTACCAGGAAGAAAATCATTAATAAAGCATGTGCTGTTACAATCACATTATATAGATGATCATCTCCTAACATACTACCTGGAGCTGACAGTTCTAGCCGTATCAACATACTTGAAGCTGTTCCCGCCATCCCAGAAAAAGCACCAAATAGTAA
>JL300_B05_COI
AACCAGAATAAGTGCTGGAATAAAATAGGATCTCCCCCTCCTGCAGGGTCAAAGAATGTTGTATTAAAATTCCTATCTGTCAACAACATTGTGATTGCCCCCGCTAATACTGGTAAAGATAATAATAACAATATAGTAGTAACTAATATAGACCAGACGAATAGAGGTAATCTATGCATAGTCATACCAGGAACCCTCATGTTAATTATAGTAGTTATAAAATTAATAGAACTTAAAATGGAAGATACCCCAGCTAGATGTAAACTGAATATGGCCATGTCCACTGCTCCCCCTGAATGAGCTTGAATACTTGCTAATGGGGGATAAATGGTCCAGCCTGTACCTGCCCCCTGTTCCACAAACATAGAACCAACCAATAGTATTAGAGAAGGCGGTAATAACCAGAAACTGATATTGTTTAATCTAGGAAAAGCCATATCAGGTGCACCAATCATAATTGGTACAAACCAATTTCCGAATCCCCCGATCATTACTGGCATTACCAGGAAGAAAATCATTAATAAAGCATGTGATGTTACAATCACATTATATAGATGATCATCTCCTAACATACTACCTGGAGCCGACAGCTCTAGCCTTATTAACATACTCGAAGCTGTCCCCGCCATTCCAGAAAAAGCTCCAAATAGTAA
>JL303_B29_COI
GAAACAAGATGGGGTCGCCCCCTCCTGCGGGATCAAAAAAGGTGGTATTAAAATTTCTATCCGTCAAAAGCATGGTTATGGCCCCAGCTAATACTGGTAAAGATAGTAATAATAAAAAGGCAGTAATTAGTATAGACCATACGAATAGTGGTAGTCTATCCATTGTTACCCCCGGGGCCCTCATATTTAATATGGTAGTTATAAAATTCATTGCTCCCAATATGGAAGAGGCACCCGCTAGATGGAGGCTAAAAATAGCCATATCGACGGCTCCTCCAGAATGTGCTTGAATGCTGGACAAAGGGGGGTATATCGTTCACCCTGCGCCAACTCCTTGTTCAACAAAGGAGGACCCTAATAACAGTATTAAAGCAGGAGGCAACAACCAAAAACTTATATTATTAAGTCGTGGGAAAGCCATATCCGGCGCACCGATATATAGTGGGACAAGCCAATTTCCAAATCCCCCTATCATAACTGGCATGACTAAGAAGAAAATCATAATAAGGGCATGCGCTGTAACTATTACATTATAAAGATGGTCGTCCCCTAACATAGTGCCAGGAGCAGATAGTTCTAATCTAATCAACATACTTAAAGCTGTACCTACCATACCAGACCCTATTCCAAATATA
>JL317_B03_COI
GAAACAAGATGGGGTCGCCCCCTCCTGCGGGATCAAAAAAGGTGGTATTAAAATTTCTATCCGTCAAAAGCATGGTTATGGCCCCAGCTAATACTGGTAAAGATAGTAATAATAAAAAGGCAGTAATTAGTATAGACCATACGAATAGTGGTAGTCTATCCATTGTTACCCCCGGGGCCCTCATATTTAATATGGTAGTTATAAAATTCATTGCTCCCAATATGGAAGAGGCACCCGCTAGATGGAGGCTAAAAATAGCCATATCGACGGCTCCTCCAGAATGTGCTTGAATGCTGGACAAAGGGGGGTATATCGTTCACCCTGCGCCAACTCCTTGTTCAACAAAGGAGGACCCTAATAACAGTATTAAAGCAGGAGGCAACAACCAAAAACTTATATTATTAAGTCGTGGGAAAGCCATATCCGGCGCACCGATATATAGTGGGACAAGCCAATTTCCAAATCCCCCTATCATAACTGGCATGACTAAGAAGAAAATCATAATAAGGGCATGCGCTGTAACTATTACATTATAAAGATGGTCGTCCCCTAACATAGTGCCAGGAGCAGATAGTTCTAATCTAATCAACATACTTAAAGCTGTACCTACCATACCAGACCCTATTCCAAATATA
>JL304_B04_COI
GAAACAAGATGGGGTCGCCCCCTCCTGCGGGATCAAAAAAGGTGGTATTAAAATTTCTATCCGTCAAAAGCATGGTTATGGCCCCAGCTAATACTGGTAAAGATAGTAATAATAAAAAGGCAGTAATTAGTATAGACCATACGAATAGTGGTAGTCTATCCATTGTTACCCCCGGGGCCCTCATATTTAATATGGTAGTTATAAAATTCATTGCTCCCAATATGGAAGAGGCACCCGCTAGATGGAGGCTAAAAATAGCCATATCGACGGCTCCTCCAGAATGTGCTTGAATGCTGGACAAAGGGGGGTATATCGTTCACCCTGCGCCAACTCCTTGTTCAACAAAGGAGGACCCTAATAACAGTATTAAAGCAGGAGGCAACAACCAAAAACTTATATTATTAAGTCGTGGGAAAGCCATATCCGGCGCACCGATATATAGTGGGACAAGCCAATTTCCAAATCCCCCTATCATAACTGGCATGACTAAGAAGAAAATCATAATAAGGGCATGCGCTGTAACTATTACATTATAAAGATGGTCGTCCCCTAACATAGTGCCAGGAGCAGATAGTTCTAATCTAATCAACATACTTAAAGCTGTACCTACCATACCAGACCCTATTCCAAATATA
>JL311_B01_COI
GAAACAAGATGGGGTCGCCCCCTCCTGCGGGATCAAAAAAGGTGGTATTAAAATTTCTATCCGTCAAAAGCATGGTTATGGCCCCAGCTAATACTGGTAAAGATAGTAATAATAAAAAGGCAGTAATTAGTATAGACCATACGAATAGTGGTAGTCTATCCATTGTTACCCCCGGGGCCCTCATATTTAATATGGTAGTTATAAAATTCATTGCTCCCAATATGGAAGAGGCACCCGCTAGATGGAGGCTAAAAATAGCCATATCGACGGCTCCTCCAGAATGTGCTTGAATGCTGGACAAAGGGGGGTATATCGTTCACCCTGCGCCAACTCCTTGTTCAACAAAGGAGGACCCTAATAACAGTATTAAAGCAGGAGGCAACAACCAAAAACTTATATTATTAAGTCGTGGGAAAGCCATATCCGGCGCACCGATATATAGTGGGACAAGCCAATTTCCAAATCCCCCTATCATAACTGGCATGACTAAGAAGAAAATCATAATAAGGGCATGCGCTGTAACTATTACATTATAAAGATGGTCGTCCCCTAACATAGTGCCAGGAGCAGATAGTTCTAATCTAATCAACATACTTAAAGCTGTACCTACCATACCAGACCCTATTCCAAATATA
>JL305_B08_COI
AAACAAGATGGGGTCTCCCCCTCCTGCGGGATCAAAAAAGGTGGTATTAAAGTTTCTATCCGTCAAAAGCATGGTTATGGCCCCAGCTAACACTGGTAAAGATAGTAGTAATAAAAAGGCAGTAATAAGTATAGACCATACAAATAGTGGTAGTCTATCCATTGTTACCCCCGGGGCCCTCATATTTATTATGGTAGTTATAAAGTTCATTGCTCCCAATATGGAAGAGGCACCCGCTAGATGGAGGCTAAAAATAGCCATATCGACGGCTCCCCCAGAGTGTGCTTGAATGCTGGACAAAGGGGGGTATATCGTTCACCCTGCGCCAACTCCTTGTTCAACAAAGGAGGACCCCAATAATAGTATTAAAGCAGGGGGCAACAACCAAAAACTTATATTATTAAGTCGTGGGAAGGCCATATCCGGCGCACCGATATATAGTGGGACTAGCCAATTCCCAAATCCCCCTATCATAACTGGCATGACTAAGAAGAAAATCATAATAAGGGCATGCGCTGTAACTATTACATTATAAAGATGGTCGTCCCCTAACATAGTGCCAGGAGCAGATAGTTCTAATCTTATCAACATACTTAAAGCTGTACCTACCATACCAGACCCTATTCCAAATA
>JL307_B11_COI
AAACAAGATGGGGTCTCCCCCTCCTGCGGGATCAAAAAAGGTGGTATTAAAGTTTCTATCCGTCAAAAGCATGGTTATGGCCCCAGCTAACACTGGTAAAGATAGTAGTAATAAAAAGGCAGTAATAAGTATAGACCATACAAATAGTGGTAGTCTATCCATTGTTACCCCCGGGGCCCTCATATTTATTATGGTAGTTATAAAGTTCATTGCTCCCAATATGGAAGAGGCACCCGCTAGATGGAGGCTAAAAATAGCCATATCGACGGCTCCCCCAGAGTGTGCTTGAATGCTGGACAAAGGGGGGTATATCGTTCACCCTGCGCCAACTCCTTGTTCAACAAAGGAGGACCCCAATAATAGTATTAAAGCAGGGGGCAACAACCAAAAACTTATATTATTAAGTCGTGGGAAGGCCATATCCGGCGCACCGATATATAGTGGGACTAGCCAATTCCCAAATCCCCCTATCATAACTGGCATGACTAAGAAGAAAATCATAATAAGGGCATGCGCTGTAACTATTACATTATAAAGATGGTCGTCCCCTAACATAGTGCCAGGAGCAGATAGTTCTAATCTTATCAACATACTTAAAGCTGTACCTACCATACCAGACCCTATTCCAAATA
